# Supplementary material for: Serum GFAP and NfL augment a metabolomics-driven strategy for long-term prediction of multiple sclerosis progression
Source: Commun Med (Lond). 2026 Feb 25;6:182. doi: 10.1038/s43856-026-01453-5 (PMC13046805; doi:10.1038/s43856-026-01453-5)
Supplement: Supplementary file 4 — Supplementary Data 1 [file 43856_2026_1453_MOESM4_ESM.xlsx]

## Sheet: Sheet1
Serum GFAP and NfL Augment a Metabolomics-Driven Strategy for Long-Term Prediction of Multiple Sclerosis Progression
Supplementary Data
Fig. 2a
LDLs
p-value	0.1484
Mean Non-progressors (NP)	0.03515
Mean Progressors (P)	0.03311
Difference between means (P - NP) ± SEM	-0.002047 ± 0.001933
95% confidence interval	-0.005971 to 0.001877
R squared (eta squared)	0.03105
Fig. 2b
Glucose
p-value	0.0839
Mean Non-progressors (NP)	0.008008
Mean Progressors (P)	0.008577
Difference between means (P - NP) ± SEM	0.0005688 ± 0.0004037
95% confidence interval	-0.0002509 to 0.001388
R squared (eta squared)	0.05366
Fig. 2c
Valine
p-value	0.0558
Mean Non-progressors (NP)	0.003987
Mean Progressors (P)	0.004272
Difference between means (P - NP) ± SEM	0.0002843 ± 0.0001742
95% confidence interval	-6.929e-005 to 0.0006379
R squared (eta squared)	0.07074
Fig. 2d
Alanine
p-value	0.0202
Mean Non-progressors (NP)	0.002981
Mean Progressors (P)	0.003359
Difference between means (P - NP) ± SEM	0.0003784 ± 0.0001777
95% confidence interval	1.756e-005 to 0.0007392
R squared (eta squared)	0.1146
Fig. 2e
Glutamine
p-value	0.0235
Mean Non-progressors (NP)	0.003625
Mean Progressors (P)	0.003988
Difference between means (P - NP) ± SEM	0.0003636 ± 0.0001765
95% confidence interval	5.212e-006 to 0.0007220
R squared (eta squared)	0.1081
Fig. 2f
LDLs
Area	0.6161
Std. Error	0.09717
95% confidence interval	0.4256 to 0.8066
Glucose
Area	0.6579
Std. Error	0.09375
95% confidence interval	0.4741 to 0.8416
Valine
Area	0.6272
Std. Error	0.09307
95% confidence interval	0.4448 to 0.8096
Alanine
Area	0.6652
Std. Error	0.09109
95% confidence interval	0.4867 to 0.8437
Glutamine
Area	0.6798
Std. Error	0.0899
95% confidence interval	0.5036 to 0.8560
Fig. 2h
Area	0.8129
Std. Error	0.06894
95% confidence interval	0.6777 to 0.9480
Fig. 3
Analyte	Group	5-year event estimate (%)	95% CI (lower)	95% CI (upper)	p-value
Lipoproteins	Low	63	30	80	0.146
Lipoproteins	High	33	10	51	0.146
Alanine	High	58	27	73	0.027
Alanine	Low	26	4	44	0.027
Glutamine	High	56	26	73	0.052
Glutamine	Low	28	4	42	0.052
Valine	High	61	31	78	0.163
Valine	Low	32	7	49	0.163
Glucose	High	53	27	70	0.336
Glucose	Low	36	9	54	0.336
GlycA	High	55	26	71	0.441
GlycA	Low	37	8	55	0.441
sNfL	High	68	26	87	0.034
sNfL	Low	28	8	44	0.034
sGFAP	High	69	34	85	0.004
sGFAP	Low	22	3	38	0.004
Fig. 4a
sGFAP
Area	0.7175
Std. Error	0.08452
95% confidence interval	0.5478 to 0.8791
sNfL
Area	0.6769
Std. Error	0.08898
95% confidence interval	0.5225 to 0.8413
Fig. 4b
sNFL
p-value	0.0633
Mean Non-progressors (NP)	-0.161
Mean Progressors (P)	0.5481
Difference between means (P - NP) ± SEM	0.7091 ± 0.3696
95% confidence interval	-0.04134 to 1.460
R squared (eta squared)	0.09514
Fig. 4c
sGFAP
p-value	0.0201
Mean Non-progressors (NP)	0.4227
Mean Progressors (P)	1.417
Difference between means (P - NP) ± SEM	0.9945 ± 0.4089
95% confidence interval	0.1644 to 1.825
R squared (eta squared)	0.1446
Fig. 4e
Area	0.8743
Std. Error	0.05598
95% confidence interval	0.7645 to 0.9840
Fig. 4f
Area	0.91542
Std. Error	0.04542
95% confidence interval	0.8262 to 0.9931
Fig. 5a
LDLs
p-value	0.0266
Mean Non-progressors (NP)	0.03473
Mean Progressors (P)	0.02691
Difference between means (P - NP) ± SEM	-0.007827 ± 0.003402
95% confidence interval	-0.01470 to -0.0009565
R squared (eta squared)	0.1143
Fig. 5b
Glucose
p-value	0.0251
Mean Non-progressors (NP)	0.005311
Mean Progressors (P)	0.005787
Difference between means (P - NP) ± SEM	0.0004768 ± 0.0002051
95% confidence interval	6.252e-005 to 0.0008910
R squared (eta squared)	0.1164
Fig. 5c
Valine
p-value	0.2351
Mean Non-progressors (NP)	0.008728
Mean Progressors (P)	0.00927
Difference between means (P - NP) ± SEM	0.0005422 ± 0.0004500
95% confidence interval	-0.0003666 to 0.001451
R squared (eta squared)	0.0342
Fig. 5d
Alanine
p-value	0.0611
Mean Non-progressors (NP)	0.007339
Mean Progressors (P)	0.008281
Difference between means (P - NP) ± SEM	0.0009417 ± 0.0004891
95% confidence interval	-4.607e-005 to 0.001929
R squared (eta squared)	0.08292
Fig. 5e
Glutamine
p-value	0.0148
Mean Non-progressors (NP)	0.0006729
Mean Progressors (P)	0.0008206
Difference between means (P - NP) ± SEM	0.0001478 ± 5.808e-005
95% confidence interval	3.046e-005 to 0.0002651
R squared (eta squared)	0.1363
Fig. 5f
sNfL
p-value	0.6672
Mean Non-progressors (NP)	-0.05744
Mean Progressors (P)	0.105
Difference between means (P - NP) ± SEM	0.1625 ± 0.3751
95% confidence interval	-0.5951 to 0.9200
R squared (eta squared)	0.004554
Fig. 5g
LDLs
Area	0.7105
Std. Error	0.0805
95% confidence interval	0.5527 to 0.8683
Glucose
Area	0.7041
Std. Error	0.08061
95% confidence interval	0.5441 to 0.8641
Valine
Area	0.591
Std. Error	0.09101
95% confidence interval	0.4126 to 0.7694
Alanine
Area	0.7215
Std. Error	0.08402
95% confidence interval	0.5568 to 0.8862
Glutamine
Area	0.7248
Std. Error	0.077
95% confidence interval	0.5739 to 0.8757
sNfL
Area	0.5175
Std. Error	0.09296
95% confidence interval	0.3353 to 0.6997
Fig. 5h
5 metabolites
Area	0.8473
Std. Error	0.06022
95% confidence interval	0.7123 to 0.9623
5 metabolites + sNfL
Area	0.8879
Std. Error	0.04404
95% confidence interval	0.8216 to 0.9942
